# Supplementary material for: Bio-Based and Solvent-Free Epoxy Vitrimers Based on Dynamic Imine Bonds with High Mechanical Performance
Source: Polymers (Basel). 2025 Feb 21;17(5):571. doi: 10.3390/polym17050571 (PMC11902475; doi:10.3390/polym17050571)
Supplement: Supplementary file 1 [file polymers-17-00571-s001.zip]

Archive with 1 entries (1 files):
- polymers-3455912-supplementary.pdf
